# Supplementary material for: Novel Simple Conjugation Chemistries for Decoration of GMMA with Heterologous Antigens
Source: Int J Mol Sci. 2021 Sep 22;22(19):10180. doi: 10.3390/ijms221910180 (PMC8508390; doi:10.3390/ijms221910180)
Supplement: Supplementary file 1 [file ijms-22-10180-s001.zip]

Archive with 1 entries (1 files):
- ijms-1382583-supplementary.pdf
